# Supplementary material for: Sesamin Promotes Osteoporotic Fracture Healing by Activating Chondrogenesis and Angiogenesis Pathways
Source: Nutrients. 2022 May 18;14(10):2106. doi: 10.3390/nu14102106 (PMC9147588; doi:10.3390/nu14102106)
Supplement: Supplementary file 1 [file nutrients-14-02106-s001.zip]

Archive with 1 entries (1 files):
- nutrients-1707639-supplementary.pdf
